# Supplementary material for: Design of Geraniol-Loaded Nanocapsules for Use Against Salmonella Infantis: Evaluation in an In Vitro Poultry Model
Source: Pharmaceutics. 2025 Jun 27;17(7):840. doi: 10.3390/pharmaceutics17070840 (PMC12300759; doi:10.3390/pharmaceutics17070840)
Supplement: Supplementary file 1 [file pharmaceutics-17-00840-s001.zip]

Archive with 1 entries (1 files):
- pharmaceutics-3681568-supplementary.pdf
